# Supplementary material for: Fabrication of PCDTBT Conductive Network via Phase Separation
Source: Materials (Basel). 2021 Sep 4;14(17):5071. doi: 10.3390/ma14175071 (PMC8433801; doi:10.3390/ma14175071)
Supplement: Supplementary file 1 [file materials-14-05071-s001.zip]

Archive with 1 entries (1 files):
- materials-1349030-supplementary.pdf
